# Supplementary material for: Epigenetic signatures of internal migration in Italy
Source: Int J Epidemiol. 2014 Oct 15;44(4):1442–9. doi: 10.1093/ije/dyu198 (PMC4588856; doi:10.1093/ije/dyu198)
Supplement: Supplementary Data [file supp_dyu198_ije-2014-03-0253-File005.xlsx]

## Sheet: Southern natives
CpG locus	Location		Model 1		Model 2		RefSeq alignment		Variation 1			Variation 2			Variation 3			Variation 4			Variation 5			Closest gene(s)	Distance from TSS
			β	p-value	β	p-value	No mismatches	≤3 mismatches	rs#	Distance	MAF	rs#	Distance	MAF	rs#	Distance	MAF	rs#	Distance	MAF	rs#	Distance	MAF
cg01394944	1	104615609	-0.774517	1.45311e-08	-0.740266	1.5287e-06	1	0																LOC100129138	36
cg27397236	1	171309093	0.0927945	8.29243e-08	0.0584836	0.00305892	1	2	rs12057885	15	0.343008													TOP1P1, FMO4
cg19533582	2	9463422	0.603195	1.86088e-15	0.691707	2.96764e-15	1	0	rs12475160	32	0.643799													ASAP2
cg09416271	2	74608672	-0.20569	2.03594e-08	-0.204029	1.36481e-06	1	0	rs13389542	17	0.00131926													DCTN1
cg24002522	3	105247852	-0.141612	6.16959e-08	-0.0930727	0.00188919	1	0																ALCAM
cg21874005	3	137768489	-0.172582	9.01406e-08	-0.19204	2.00102e-07	1	0
cg14862260	6	31860279	-0.244298	7.84686e-08	-0.228522	1.73992e-05	1	0	rs115699637	58	0.69657													EHMT2
cg13119035	7	42951436	-0.136142	2.99307e-08	-0.139097	8.33958e-07	1	0	rs647117	79	0.783641													C7orf25
cg08798307	7	141190187	0.148072	6.45575e-09	0.136622	2.17182e-06	1	0	rs117020284	75	0.0343008
cg07545627	8	57905325	0.45795	8.80772e-08	0.460084	1.20997e-06	1	0	rs11784432	28	0.0751979	rs10958516	52	0.858839										IMPAD1
cg05895711	8	143051905	0.176994	3.99828e-09	0.163546	1.16625e-06	1	0
cg10032131	11	57283055	0.939214	9.76714e-11	0.914109	3.68178e-08	1	0	rs2649666	1	0.440633	rs78627383	8	0.0343008	rs3758921	9	0.349604							SLC43A1
cg11550547	11	77734490	0.249769	5.05304e-08	0.232367	9.38571e-06	1	0	rs145167692	78	0.00395778													KCTD14, NDUFC2-KCTD14
cg25288464	11	122931906	0.0934899	2.0838e-08	0.073787	0.0001113	1	2																HSPA8
cg02425372	12	53074023	-0.223571	1.50773e-09	-0.196902	3.61144e-06	1	0	rs34787940	3	0.00659631	rs828367	35	0.030343										KRT1
cg20856545	13	114917297	0.178776	8.0411e-09	0.161417	4.76222e-06	1	0	rs138966573	24	0.00395778	rs146141866	54	0.00527704	rs116232302	89	0.00131926
cg00449756	16	89783911	-0.31876	1.11181e-08	-0.23056	0.000329068	1	0	rs192948350	26	0.0277045													VPS9D1, VPS9D1-AS1
cg17023972	18	67873333	-0.81663	6.65442e-10	-0.576733	0.000123157	1	0																RTTN	370
cg02257675	19	53466020	-0.18403	1.29948e-09	-0.156335	6.11295e-06	1	0	rs112098911	75	0.00263852													ZNF816, ZNF816-ZNF321P
cg25310241	21	41513768	-0.304585	2.78541e-08	-0.289621	3.02969e-06	1	0	rs75357566	88	0.0488127	rs2837451	90	0.758575										DSCAM

## Sheet: North-western natives
CpG locus	Location		Model 1		Model 2		RefSeq alignment		Variation 1			Variation 2			Variation 3			Variation 4			Variation 5			Closest gene(s)	Distance from TSS
			β	p-value	β	p-value	No mismatches	≤3 mismatches	rs#	Distance	MAF	rs#	Distance	MAF	rs#	Distance	MAF	rs#	Distance	MAF	rs#	Distance	MAF
cg24371425	1	11561497	-0.179142	1.37396e-09	-0.18159	4.75944e-09	1	0	rs181120200	80	0.00659631	rs2817580	96	0.662269										PTCHD2
cg08243619	1	11561662	-0.155523	7.21137e-08	-0.158278	1.56117e-07	1	0	rs2817580	69	0.662269	rs181120200	85	0.00659631										PTCHD2
cg10116490	1	11561711	-0.120975	2.04215e-08	-0.121634	7.61857e-08	1	0																PTCHD2
cg07426848	1	153521712	0.0849739	5.02011e-08	0.0895619	4.23269e-08	1	0	rs4595398	59	0.0435356													S100A3
cg27343456	2	39471182	0.152808	4.84473e-08	0.169339	7.41651e-09	1	0
cg13174084	2	84517877	-0.193196	1.05595e-07	-0.203186	7.09622e-08	1	0																FUNDC2P2
cg22132484	2	91668766	-0.0465576	6.1487e-08	-0.0503703	2.08427e-08	14	15	rs139091800	56	0.927441
cg03422213	3	75658552	-0.0757195	4.73077e-11	-0.0799117	3.4605e-11	2	12
cg22266749	4	110223959	-0.172073	1.81873e-08	-0.190875	3.23086e-09	1	0																COL25A1	159
cg06626102	5	1346156	-0.117832	1.05572e-07	-0.126166	4.59526e-08	1	0	rs185115853	33	0.00131926	rs27071	75	0.263852
cg18856198	5	35617740	-0.171472	4.83745e-08	-0.200588	1.12263e-09	1	0																SPEF2	249
cg14972155	5	54281198	-0.213973	1.67016e-08	-0.21771	3.29273e-08	1	0	rs77651377	15	0.00131926													ESM1
cg17543884	5	140502918	-0.0878927	2.14154e-08	-0.0786184	1.37275e-06	1	4	rs188369449	61	0.00131926	rs3776099	77	0.0659631	rs201341610	81	0.00131926							PCDHB4
cg23247945	5	140530410	-0.198951	2.70266e-08	-0.168666	6.05765e-06	1	0																PCDHB6
cg06013769	5	140530467	-0.114695	8.93805e-09	-0.115852	3.15621e-08	1	0	rs3776096	62	0.230871													PCDHB6
cg18417245	5	140579296	-0.190101	1.24159e-09	-0.177024	6.35864e-08	1	0	rs3756323	62	0.16095	rs917535	71	0.0171504										PCDHB11	52
cg14065590	5	140579303	-0.222167	8.10321e-09	-0.230257	1.13159e-08	1	0	rs3756323	55	0.16095	rs917535	64	0.0171504										PCDHB11	45
cg22192069	6	13305324	0.115147	8.45706e-09	0.111272	1.23929e-07	1	0	rs200343679	14	0.00131926	rs34295856	21	0.00131926	rs141538050	24	0.0131926							TBC1D7
cg25133685	6	29013336	-0.244657	1.15003e-10	-0.232873	3.90171e-09	1	0	rs186461436	60	0.00923483	rs114952150	93	0.155673										LOC100129636
cg10110998	6	30639987	-0.120614	3.07468e-10	-0.113273	1.39929e-08	1	0	rs116195539	91	0.00263852	rs150059820	92	0.00131926										DHX16
cg16492851	7	1062681	0.0893523	2.82539e-08	0.0931289	3.10505e-08	1	0	rs149150570	58	0.00263852	rs72631820	82	0.00395778										C7orf50
cg04682977	7	1062711	0.0687645	7.67924e-09	0.0655167	1.44767e-07	1	0	rs149150570	28	0.00263852	rs113664658	85	0.00659631										C7orf50
cg25315312	7	2020528	0.204225	7.5373e-08	0.203107	3.52905e-07	1	0																MAD1L1
cg10161423	7	5323184	-0.0724338	6.44749e-08	-0.0716307	3.69962e-07	1	2	rs115797895	50	0.241425	rs72575362	67	0.0343008	rs190847541	71	0.00131926							SLC29A4
cg06955417	7	16890879	0.147731	4.37351e-08	0.157463	2.58605e-08	1	0	rs112685009	67	0.118734	rs188015036	78	0.0105541	rs140147223	95	0.0197889
cg03829739	7	56515510	-0.21959	1.50799e-08	-0.210841	2.26127e-07	1	0	rs188690704	84	0.00131926	rs145881902	92	0.00659631										LOC650226
cg03122674	7	56515752	-0.199042	2.87666e-08	-0.204441	4.91988e-08	1	0	rs191962084	48	0.00659631													LOC650226
cg13763098	7	56516117	-0.178998	8.93508e-08	-0.169101	1.47202e-06	1	0	rs117075165	50	0.0145119	rs62460151	65	0.41029										LOC650226	48
cg20115597	7	56516248	-0.188803	3.88253e-08	-0.180195	5.79138e-07	1	1																LOC650226	179
cg15073666	7	56551007	-0.17383	5.20118e-09	-0.176257	1.5724e-08	1	0	rs10277759	12	0.0791557	rs7805622	44	0.812665	rs149982754	49	0.00131926	rs145271452	89	0.0224274				LOC100240728
cg10978753	7	56605828	-0.132841	3.32171e-08	-0.137036	4.83113e-08	1	0	rs118142823	8	0.0171504	rs34765785	25	0.271768										LOC101928401	4
cg20347139	7	56605835	-0.123521	6.48308e-08	-0.133539	2.01842e-08	1	0	rs118142823	1	0.0171504	rs34765785	18	0.271768										LOC101928401	11
cg26765585	7	56606663	-0.0940995	1.37678e-12	-0.0925541	2.87538e-11	1	0	rs12719001	18	0.0751979													LOC101928401	839
cg01193368	7	56855195	-0.229915	1.47128e-10	-0.241864	1.30189e-10	2	0	rs191326738	1	0.00131926	rs184424192	20	0.00527704	rs80278387	48	0.0408971	rs71550928	96	0.147757
cg26911611	7	63360775	-0.090624	6.19199e-09	-0.0956174	4.24645e-09	1	1	rs111497656	47	0.00527704	rs116859024	96	0.0224274
cg01010988	7	63361088	-0.213964	3.52813e-10	-0.206234	7.6652e-09	1	0	rs190881748	79	0.00395778	rs77629472	98	0.0343008
cg20564496	7	63361148	-0.154557	1.49088e-09	-0.149266	2.4553e-08	1	0	rs77629472	38	0.0343008
cg12479444	7	63361394	-0.237123	1.98009e-08	-0.236944	7.75519e-08	1	0	rs138495083	52	0.00131926
cg04488373	7	63385990	-0.293918	3.77805e-10	-0.299525	1.19381e-09	1	2	rs187135774	75	0.00395778
cg14285533	7	63386328	-0.443329	3.72346e-11	-0.455999	1.11863e-10	1	0	rs142822532	13	0.00659631
cg06098368	7	63386616	-0.214805	4.89939e-08	-0.197378	1.73416e-06	1	0	rs141279647	57	0.00131926
cg14617562	7	63386748	-0.12311	3.29923e-10	-0.128956	3.81523e-10	1	0	rs141279647	75	0.00131926
cg22695986	7	63386815	-0.253523	5.83087e-10	-0.245912	8.12329e-09	1	0	rs140833423	80	0.00395778
cg06606773	7	63387053	-0.162	4.24553e-13	-0.163425	3.42463e-12	1	2	rs75815074	10	0.0620053	rs187823931	94	0.00131926
cg20067334	7	63387147	-0.257438	1.29366e-10	-0.258759	8.53337e-10	1	0	rs192635951	8	0.00131926	rs78348673	76	0.0211082	rs75815074	84	0.0620053
cg24729221	7	63497644	-0.142695	1.69435e-09	-0.132682	6.96005e-08	1	0	rs4717966	88	0.707124
cg02336018	7	63497712	-0.125562	9.50065e-08	-0.111301	5.54977e-06	1	0
cg15949805	7	63505714	-0.22695	3.30144e-08	-0.200689	3.15721e-06	1	0																ZNF727	107
cg01176516	7	63506148	-0.236524	9.19852e-10	-0.234302	6.6607e-09	1	0	rs144082935	0	0.00263852	rs73700152	22	0.00131926	rs146587905	94	0.00131926	rs117535826	97	0.0211082				ZNF727
cg01760756	7	63506261	-0.209899	8.41e-08	-0.210617	2.81153e-07	1	0	rs117535826	16	0.0211082													ZNF727
cg00287096	7	63642709	-0.160981	9.03926e-08	-0.136404	1.2862e-05	1	0	rs138081130	12	0.00527704	rs61731437	15	0.00395778	rs61731436	54	0.0263852
cg11917755	8	43102605	-0.0472502	2.34385e-08	-0.0462795	1.70002e-07	1	15	rs13268355	42	0.0659631
cg12795947	8	83290563	-0.118264	4.38128e-08	-0.117987	2.01111e-07	1	0	rs10481215	29	0.0105541	rs10481216	30	0.166227	rs143145836	68	0.00263852
cg01287000	8	145938564	-0.0987661	1.86729e-08	-0.0962941	1.70906e-07	1	0	rs192431357	32	0.00791557	rs2727254	52	0.00263852	rs189831743	70	0.00527704
cg13823257	9	35666823	0.0927158	2.32942e-08	0.092236	1.03385e-07	1	0	rs139630115	4	0.00791557
cg16607364	9	41222406	0.19395	2.79062e-11	0.197005	1.15229e-10	1	3
cg05760951	9	41954479	0.143547	6.70214e-08	0.142437	2.86392e-07	1	5																LINC01172
cg01798232	9	43525320	0.161069	4.58962e-11	0.158379	8.32466e-10	1	5
cg14186481	9	43525948	0.218121	9.60795e-10	0.221241	3.44279e-09	1	5	rs140436052	49	0.17942
cg05237260	9	44401998	0.170605	9.03332e-08	0.16779	4.26012e-07	1	6
cg01600189	9	66553962	0.135927	2.60352e-08	0.139702	4.50927e-08	1	6
cg21168781	9	135073345	0.113236	4.09182e-08	0.117764	3.09787e-08	1	0	rs11243664	30	0.443272	rs11243663	36	0.443272	rs186092455	89	0.00131926							NTNG2
cg21216562	9	140045508	-0.108912	1.53308e-09	-0.113292	1.93982e-09	1	1	rs111724766	1	0.331135	rs188978449	70	0.00263852	rs142039431	83	0.00527704							GRIN1
cg03665457	10	38645376	-0.364146	9.46723e-08	-0.346232	1.41097e-06	1	1	rs186644713	1	0.00131926	rs142891358	19	0.0145119	rs72639552	27	0.510554	rs117839956	48	0.0699208	rs181514564	76	0.0738786	HSD17B7P2
cg05430359	10	38891288	-0.0436533	1.8478e-08	-0.0431719	1.03727e-07	1	28	rs11595175	27	0.390501	rs148274297	37	0.00131926	rs188320771	74	0.00131926	rs11592849	80	0.42876
cg19421526	10	99734513	0.242701	2.55897e-08	0.248562	5.09078e-08	1	0																CRTAC1
cg03379552	10	99734662	0.195267	6.79571e-08	0.193153	3.45723e-07	1	0																CRTAC1
cg23504719	10	99735010	0.204554	4.75591e-09	0.204031	2.14155e-08	1	0																CRTAC1
cg12052203	11	66115045	-0.316038	4.78283e-09	-0.366423	1.14676e-10	1	0																B3GNT1
cg20451986	11	133928302	-0.0985443	6.59731e-09	-0.0925705	1.05824e-07	1	0	rs12803490	37	0.091029	rs12226601	53	0.100264	rs139627826	95	0.00791557	rs147400489	100	0.00131926
cg02787737	11	133928346	-0.0999672	7.05796e-08	-0.0995745	2.16086e-07	1	0	rs12803490	81	0.091029	rs12226601	97	0.100264
cg11310341	12	38532129	-0.152047	2.59909e-09	-0.162447	1.17285e-09	1	0
cg25165932	12	109025846	-0.118354	2.77978e-08	-0.123926	2.95274e-08	1	0	rs765267	55	0.497361													SELPLG
cg21475665	12	132069773	-0.0794561	2.20041e-08	-0.0772308	1.82299e-07	1	6	rs182084382	0	0.0474934	rs36003240	1	0.44723	rs189788047	2	0.0765172	rs141471722	59	0.39314	rs73469724	62	0.055409
cg03163982	13	22058128	-0.378015	2.69062e-08	-0.378438	1.2068e-07	1	0	rs2798263	40	0.998681
cg18174881	14	45723353	-0.221599	7.88294e-08	-0.190931	9.77304e-06	1	0																MIS18BP1	747
cg26053795	14	103373907	0.202892	3.10135e-08	0.181209	2.46507e-06	1	0																TRAF3
cg26568226	15	22913326	0.144813	2.33213e-08	0.136536	4.4529e-07	1	0	rs118138566	3	0.0883905													CYFIP1
cg24142503	15	40417564	-0.0780029	1.8461e-12	-0.0749559	1.24279e-10	1	16	rs113216726	13	0.00131926	rs182595276	21	0.00131926
cg27627493	15	63767360	0.0774162	8.22367e-09	0.0771323	4.96092e-08	1	0	rs72748999	17	0.025066
cg02220965	16	31128310	-0.167695	1.03554e-07	-0.18406	2.38048e-08	1	0	rs116260605	28	0.00131926													KAT8	675
cg26835520	16	32265041	-0.104332	5.87862e-09	-0.103202	3.56284e-08	1	3																TP53TG3D
cg03687532	16	54228358	0.238503	5.17113e-08	0.252161	4.27481e-08	1	0	rs188946702	3	0.00131926	rs114707295	33	0.00131926
cg00709979	16	85866348	0.173592	8.85279e-09	0.165197	1.81193e-07	1	0	rs115996699	33	0.00131926	rs149051295	87	0.00659631
cg06800849	16	89180587	0.258692	1.02306e-07	0.284042	2.46046e-08	1	0	rs9940965	77	0.92876	rs147877582	87	0.00923483										ACSF3
cg17900015	17	38957507	-0.120447	1.03981e-07	-0.108782	4.53234e-06	1	0	rs77628538	89	0.240106
cg11775595	19	1453909	-0.164749	8.9966e-08	-0.164958	2.91459e-07	1	0																APC2
cg10837488	19	19932608	-0.0629842	2.8839e-09	-0.0574776	1.88026e-07	1	6	rs149947723	29	0.00131926	rs189453192	59	0.00527704										ZNF506	47
cg16618260	19	50177057	0.0672047	1.69099e-08	0.0690074	3.61274e-08	1	0																BCL2L12
cg09676129	20	60540388	0.14207	7.53346e-09	0.1477	5.36112e-09	1	0
cg18981758	22	38530712	0.167962	5.63424e-08	0.18038	3.35123e-08	1	0	rs11570669	1	0.00395778	rs10483197	40	0.00263852	rs148457671	69	0.0118734							PLA2G6
